# Supplementary material for: The effect of aging on genetic parameters of boar semen traits
Source: J Anim Sci. 2025 Aug 1;103:skaf257. doi: 10.1093/jas/skaf257 (PMC12445636; doi:10.1093/jas/skaf257)
Supplement: skaf257_suppl_Supplementary_Table_S2 [file skaf257_suppl_supplementary_table_s2.xlsx]

## Sheet: Sheet1
Supplementary Table 2. Raw unadjusted means and predicted effects of semen traits with age of the boar. Standard errors are presented in parenthesis. The predicted effects are reported for untransformed traits.
Trait group	Semen Quantity						Sperm Motility								Sperm Morphology
Age at Collection (months)	Volume (mL)		Concentration (106 cells/mL)		Total number of sperm cells (109 cells)		Total motility of fresh semen (%)		Total motility after 3 days of storage (%)		Progressive motility of fresh semen (%)		Progressive motility after 3 days of storage (%)		Total morphological abnormalities (%)		Distal cytoplasmic droplets (%)		Distal midpiece reflex (%)		Bent tail (%)		Abnormal head (%)
	Raw mean (SE)	Predicted effect (SE)	Raw mean (SE)	Predicted effect (SE)	Raw mean (SE)	Predicted effect (SE)	Raw mean (SE)	Predicted effect (SE)	Raw mean (SE)	Predicted effect (SE)	Raw mean (SE)	Predicted effect (SE)	Raw mean (SE)	Predicted effect (SE)	Raw mean (SE)	Predicted effect (SE)	Raw mean (SE)	Predicted effect (SE)	Raw mean (SE)	Predicted effect (SE)	Raw mean (SE)	Predicted effect (SE)	Raw mean (SE)	Predicted effect (SE)
7	222.4 (6.8)	116.6 (6.6)	122.1 (4.8)	134.6 (4.5)	34.9 (1.3)	22 (1.5)	88 (0.4)	86.3 (0.4)			74.7 (0.7)	75.5 (0.6)			20.3 (0.6)	17.7 (0.7)	5.5 (0.3)	4.5 (0.3)	3.9 (0.3)	3.1 (0.3)	1 (0.1)	0.9 (0.1)	1 (0.1)	0.9 (0.2)
8	270.5 (2.3)	217.2 (5.1)	139.9 (1.6)	170.5 (3.5)	39.6 (0.4)	41 (1.1)	88.6 (0.1)	87.4 (0.3)	78.3 (1)	74.4 (0.8)	76.7 (0.3)	78 (0.5)	67.4 (1.2)	64.4 (0.9)	16.5 (0.2)	14.5 (0.6)	5 (0.1)	4.3 (0.3)	3.4 (0.1)	3 (0.3)	1.1 (0.1)	1 (0.1)	1.3 (0.1)	1.1 (0.1)
9	300.9 (1.1)	268.1 (4.8)	154.6 (0.7)	189.6 (3.4)	45.6 (0.2)	51 (1)	89.5 (0.1)	88.1 (0.3)	79.9 (0.2)	76 (0.5)	79.1 (0.1)	78.7 (0.5)	70.3 (0.2)	67.2 (0.6)	15.5 (0.1)	13.6 (0.5)	4.5 (0.1)	4.4 (0.3)	3.2 (0.1)	3.1 (0.3)	1 (0.1)	0.9 (0.1)	1.4 (0.1)	1.2 (0.1)
10	319.1 (0.7)	291.8 (4.7)	163.2 (0.5)	194.8 (3.3)	50.3 (0.2)	55.7 (1)	89.6 (0.1)	88.3 (0.3)	80 (0.1)	76.7 (0.5)	80.1 (0.1)	79.2 (0.5)	70.8 (0.1)	68 (0.6)	15.5 (0.1)	13.7 (0.5)	4.3 (0.1)	4.4 (0.2)	2.9 (0.1)	3.2 (0.3)	0.9 (0.1)	0.9 (0.1)	1.5 (0.1)	1.2 (0.1)
11	331.5 (0.7)	311.4 (4.7)	172.2 (0.4)	199.4 (3.3)	55 (0.1)	60.5 (1)	89.9 (0.1)	88.4 (0.3)	80.3 (0.1)	77.2 (0.5)	81.0 (0.1)	79.3 (0.5)	71.4 (0.1)	68.6 (0.6)	14.7 (0.1)	13.5 (0.5)	4.2 (0.1)	4.4 (0.2)	2.8 (0.1)	3.2 (0.3)	0.8 (0.1)	0.9 (0.1)	1.2 (0.1)	1 (0.1)
12	342.6 (0.7)	326.6 (4.7)	180 (0.4)	205.1 (3.3)	59.2 (0.1)	64.9 (1)	90.3 (0.1)	88.5 (0.3)	80.5 (0.1)	77.2 (0.5)	81.5 (0.1)	79.4 (0.5)	71.8 (0.1)	68.5 (0.6)	14.4 (0.1)	13.9 (0.5)	4.1 (0.1)	4.5 (0.2)	2.8 (0.1)	3.3 (0.3)	0.8 (0.1)	0.8 (0.1)	1.1 (0.1)	1 (0.1)
13	354.1 (0.7)	340 (4.7)	184.3 (0.4)	208.9 (3.3)	62.6 (0.1)	68.6 (1)	90.4 (0.1)	88.5 (0.3)	80.5 (0.1)	77.2 (0.5)	81.7 (0.1)	79.2 (0.5)	71.9 (0.1)	68.5 (0.6)	14.5 (0.1)	14.4 (0.5)	4.1 (0.1)	4.6 (0.2)	2.8 (0.1)	3.4 (0.3)	0.8 (0.1)	0.8 (0.1)	1.1 (0.1)	1 (0.1)
14	363.8 (0.7)	350.8 (4.7)	186.5 (0.5)	211.4 (3.3)	65.0 (0.2)	71.4 (1)	90.4 (0.1)	88.4 (0.3)	80.3 (0.1)	76.9 (0.5)	81.5 (0.1)	79 (0.5)	71.6 (0.1)	68.1 (0.6)	15 (0.1)	15.1 (0.5)	4.2 (0.1)	4.8 (0.2)	2.9 (0.1)	3.6 (0.3)	0.8 (0.1)	0.8 (0.1)	1 (0.1)	0.9 (0.1)
15	372.2 (0.7)	359.7 (4.7)	189.6 (0.5)	213.9 (3.3)	67.6 (0.2)	74.1 (1)	90.3 (0.1)	88.2 (0.3)	80.0 (0.1)	76.6 (0.5)	81.4 (0.1)	78.6 (0.5)	71.2 (0.1)	67.7 (0.6)	15.5 (0.1)	16 (0.5)	4.2 (0.1)	5 (0.2)	2.9 (0.1)	3.7 (0.3)	0.8 (0.1)	0.8 (0.1)	1 (0.1)	0.9 (0.1)
16	380.7 (0.8)	368.7 (4.7)	191.4 (0.5)	215 (3.3)	69.9 (0.2)	76.2 (1)	90.3 (0.1)	88.1 (0.3)	79.8 (0.1)	76.4 (0.5)	81.3 (0.1)	78.2 (0.5)	70.9 (0.1)	67.3 (0.6)	16.1 (0.1)	16.9 (0.5)	4.3 (0.1)	5.1 (0.3)	3 (0.1)	3.9 (0.3)	0.8 (0.1)	0.8 (0.1)	1 (0.1)	0.9 (0.1)
17	389.2 (0.8)	377.5 (4.7)	191.3 (0.5)	214.8 (3.3)	71.4 (0.2)	77.8 (1)	90.2 (0.1)	87.9 (0.3)	79.6 (0.1)	76.1 (0.5)	81.1 (0.1)	77.9 (0.5)	70.8 (0.1)	67 (0.6)	16.5 (0.1)	17.7 (0.5)	4.3 (0.1)	5.2 (0.3)	3.1 (0.1)	4 (0.3)	0.8 (0.1)	0.9 (0.1)	1 (0.1)	1 (0.1)
18	395.8 (0.8)	384.7 (4.7)	193 (0.6)	214.5 (3.3)	73.1 (0.2)	79 (1)	90.2 (0.1)	87.8 (0.3)	79.5 (0.1)	76 (0.5)	81.1 (0.1)	77.6 (0.5)	70.7 (0.1)	66.8 (0.6)	16.4 (0.1)	18.1 (0.5)	4.3 (0.1)	5.3 (0.3)	3.1 (0.1)	4.1 (0.3)	0.8 (0.1)	0.9 (0.1)	1 (0.1)	0.9 (0.1)
19	399.8 (0.9)	389.5 (4.7)	193 (0.6)	213.3 (3.3)	73.7 (0.2)	79.5 (1)	90.2 (0.1)	87.7 (0.3)	79.3 (0.1)	75.6 (0.5)	81.0 (0.1)	77.3 (0.5)	70.4 (0.1)	66.3 (0.6)	16.5 (0.1)	18.6 (0.5)	4.2 (0.1)	5.4 (0.3)	3.1 (0.1)	4.2 (0.3)	0.8 (0.1)	0.9 (0.1)	1 (0.1)	1 (0.1)
20	404.9 (0.9)	395.3 (4.7)	191.6 (0.6)	211.3 (3.3)	74.2 (0.2)	79.8 (1)	90.1 (0.1)	87.5 (0.3)	79.7 (0.1)	75.8 (0.5)	81.0 (0.1)	77.1 (0.5)	70.8 (0.1)	66.4 (0.6)	16.1 (0.1)	18.7 (0.5)	4.2 (0.1)	5.4 (0.3)	3.1 (0.1)	4.2 (0.3)	0.8 (0.1)	0.9 (0.1)	1 (0.1)	1 (0.1)
21	409.9 (0.9)	400.6 (4.7)	193.9 (0.6)	211 (3.3)	75.7 (0.2)	80.6 (1)	90.2 (0.1)	87.4 (0.3)	79.8 (0.1)	75.8 (0.5)	81.2 (0.1)	77 (0.5)	71 (0.1)	66.4 (0.6)	15.6 (0.1)	18.8 (0.5)	4.2 (0.1)	5.4 (0.3)	3 (0.1)	4.2 (0.3)	0.8 (0.1)	0.9 (0.1)	0.9 (0.1)	1 (0.1)
22	408.8 (1)	400.7 (4.7)	193.1 (0.6)	209.7 (3.3)	75.4 (0.2)	80.2 (1)	90.1 (0.1)	87.3 (0.3)	79.8 (0.1)	75.8 (0.5)	81.0 (0.1)	76.8 (0.5)	71.1 (0.1)	66.4 (0.6)	16.1 (0.1)	19.3 (0.5)	4.2 (0.1)	5.4 (0.3)	3 (0.1)	4.3 (0.3)	0.8 (0.1)	0.9 (0.1)	0.9 (0.1)	1 (0.1)
23	412.4 (1)	404 (4.7)	192.7 (0.6)	209.1 (3.3)	75.7 (0.2)	80.5 (1)	90.1 (0.1)	87.2 (0.3)	79.6 (0.1)	75.7 (0.5)	80.9 (0.1)	76.6 (0.5)	70.9 (0.1)	66.3 (0.6)	16.3 (0.1)	19.8 (0.5)	4.3 (0.1)	5.5 (0.3)	3.1 (0.1)	4.4 (0.3)	0.8 (0.1)	0.9 (0.1)	1 (0.1)	1 (0.1)
24	412.4 (1)	404.1 (4.7)	192.9 (0.7)	209.4 (3.3)	75.8 (0.2)	80.7 (1)	90.0 (0.1)	87.2 (0.3)	79.5 (0.1)	75.8 (0.5)	80.9 (0.1)	76.6 (0.5)	70.9 (0.1)	66.3 (0.6)	16.3 (0.1)	19.9 (0.5)	4.3 (0.1)	5.6 (0.3)	3.1 (0.1)	4.4 (0.3)	0.8 (0.1)	0.9 (0.1)	1 (0.1)	1 (0.1)
25	412.6 (1.1)	406 (4.7)	192.4 (0.7)	208.6 (3.3)	75.4 (0.2)	80.6 (1)	90.0 (0.1)	87.1 (0.3)	79.2 (0.1)	75.6 (0.5)	80.9 (0.1)	76.4 (0.5)	70.5 (0.2)	66 (0.6)	16.1 (0.1)	20.1 (0.5)	4.2 (0.1)	5.6 (0.3)	3 (0.1)	4.4 (0.3)	0.8 (0.1)	0.9 (0.1)	1 (0.1)	1 (0.1)
26	416 (1.1)	409.8 (4.7)	191.2 (0.7)	207.3 (3.3)	75.5 (0.2)	80.8 (1)	89.9 (0.1)	87.1 (0.3)	79.1 (0.1)	75.4 (0.5)	80.7 (0.1)	76.2 (0.5)	70.5 (0.2)	65.9 (0.6)	16.6 (0.2)	20.7 (0.5)	4.3 (0.1)	5.7 (0.3)	3.1 (0.1)	4.6 (0.3)	0.8 (0.1)	1 (0.1)	1 (0.1)	1 (0.1)
27	418.5 (1.2)	412.5 (4.7)	191.5 (0.8)	207.4 (3.3)	75.8 (0.3)	81.1 (1)	89.9 (0.1)	87.1 (0.3)	79.2 (0.1)	75.4 (0.5)	80.7 (0.1)	76.1 (0.5)	70.5 (0.2)	65.8 (0.6)	16.6 (0.2)	21.1 (0.5)	4.3 (0.1)	5.8 (0.3)	3.2 (0.1)	4.8 (0.3)	0.8 (0.1)	1 (0.1)	1 (0.1)	1 (0.1)
28	420.2 (1.2)	415.1 (4.7)	190.5 (0.8)	205.3 (3.3)	76.0 (0.3)	81.1 (1)	89.8 (0.1)	86.9 (0.3)	79.2 (0.2)	75.6 (0.5)	80.6 (0.1)	75.9 (0.5)	70.5 (0.2)	65.8 (0.6)	16.5 (0.2)	21.2 (0.5)	4.2 (0.1)	5.7 (0.3)	3.1 (0.1)	4.7 (0.3)	0.8 (0.1)	1 (0.1)	1 (0.1)	1 (0.1)
29	423.9 (1.3)	418.9 (4.7)	191.7 (0.8)	205.1 (3.3)	77.1 (0.3)	81.8 (1)	90.0 (0.1)	87 (0.3)	79.6 (0.2)	75.9 (0.5)	80.8 (0.1)	76 (0.5)	70.9 (0.2)	66.2 (0.6)	16.6 (0.2)	21.5 (0.5)	4.2 (0.1)	5.8 (0.3)	3.1 (0.1)	4.7 (0.3)	0.8 (0.1)	1 (0.1)	0.9 (0.1)	1 (0.1)
30	426.6 (1.4)	421.4 (4.8)	191.7 (0.9)	203.9 (3.4)	77.2 (0.3)	81.6 (1)	90.0 (0.1)	86.9 (0.3)	79.4 (0.2)	75.8 (0.5)	80.7 (0.1)	75.8 (0.5)	70.6 (0.2)	66 (0.6)	16.8 (0.2)	21.9 (0.5)	4.1 (0.1)	5.8 (0.3)	3 (0.1)	4.7 (0.3)	0.8 (0.1)	1 (0.1)	0.9 (0.1)	1 (0.1)
31	426.0 (1.4)	420.8 (4.8)	193 (0.9)	203.8 (3.4)	77.7 (0.3)	81.6 (1)	90.0 (0.1)	86.9 (0.3)	79.6 (0.2)	75.9 (0.5)	80.8 (0.1)	75.6 (0.5)	70.8 (0.2)	65.9 (0.6)	16.6 (0.2)	21.9 (0.5)	4.1 (0.1)	5.8 (0.3)	3 (0.1)	4.8 (0.3)	0.8 (0.1)	1 (0.1)	1 (0.1)	1 (0.1)
32	428.5 (1.4)	423.5 (4.8)	194 (0.9)	203.1 (3.4)	78.5 (0.3)	82 (1)	90.1 (0.1)	86.8 (0.3)	79.9 (0.2)	75.8 (0.5)	80.9 (0.1)	75.7 (0.5)	70.9 (0.2)	65.7 (0.6)	16.1 (0.2)	22 (0.5)	4.1 (0.1)	5.9 (0.3)	3 (0.1)	4.8 (0.3)	0.8 (0.1)	1 (0.1)	0.9 (0.1)	1 (0.1)
33	429.9 (1.5)	426.9 (4.8)	194.1 (1)	201.5 (3.4)	78.6 (0.3)	81.9 (1)	90.1 (0.1)	86.8 (0.3)	80.2 (0.2)	75.8 (0.5)	80.9 (0.1)	75.6 (0.5)	71.3 (0.2)	65.7 (0.6)	15.9 (0.2)	22.2 (0.5)	4.1 (0.1)	5.9 (0.3)	2.9 (0.1)	4.8 (0.3)	0.8 (0.1)	1 (0.1)	1 (0.1)	1 (0.1)
34	427.3 (1.6)	425.5 (4.8)	193.9 (1)	199.6 (3.4)	78.1 (0.3)	81.1 (1)	90.1 (0.1)	86.8 (0.3)	79.9 (0.2)	75.8 (0.5)	80.9 (0.1)	75.5 (0.5)	71.1 (0.2)	65.8 (0.6)	15.9 (0.2)	22.3 (0.5)	4 (0.1)	5.9 (0.3)	2.9 (0.1)	4.8 (0.3)	0.8 (0.1)	1 (0.1)	1 (0.1)	1.1 (0.1)
35	424.2 (1.6)	423.7 (4.8)	194.8 (1.1)	199.7 (3.4)	78.0 (0.4)	81 (1)	90.1 (0.1)	86.8 (0.3)	79.5 (0.2)	75.9 (0.5)	80.8 (0.1)	75.4 (0.5)	70.5 (0.2)	65.6 (0.6)	16.8 (0.2)	22.7 (0.5)	4.1 (0.1)	5.9 (0.3)	3.1 (0.1)	5 (0.3)	0.8 (0.1)	1 (0.1)	1 (0.1)	1 (0.1)
36	423.8 (1.7)	423.7 (4.8)	193 (1.1)	198.2 (3.4)	77.2 (0.4)	80.4 (1)	89.9 (0.1)	86.7 (0.3)	79.5 (0.2)	75.9 (0.5)	80.7 (0.1)	75.3 (0.5)	70.6 (0.2)	65.8 (0.6)	16.4 (0.2)	22.9 (0.6)	4.2 (0.1)	6 (0.3)	3.1 (0.1)	5 (0.3)	0.8 (0.1)	1 (0.1)	0.9 (0.1)	1 (0.1)
37	421.5 (1.8)	421.7 (4.8)	192.9 (1.2)	197.8 (3.4)	76.7 (0.4)	79.9 (1)	89.8 (0.1)	86.7 (0.3)	79.1 (0.2)	75.8 (0.5)	80.4 (0.1)	75.2 (0.5)	69.9 (0.2)	65.3 (0.6)	16.9 (0.2)	23.1 (0.6)	4.3 (0.1)	6 (0.3)	3.3 (0.1)	5.1 (0.3)	0.8 (0.1)	1 (0.1)	1 (0.1)	1 (0.1)
38	422.3 (1.9)	421.1 (4.8)	192.6 (1.3)	198.3 (3.4)	76.2 (0.4)	79.7 (1)	89.8 (0.1)	86.7 (0.3)	79.3 (0.2)	76.2 (0.5)	80.4 (0.1)	75.2 (0.5)	70.3 (0.3)	65.9 (0.6)	16.4 (0.2)	23.1 (0.6)	4.2 (0.1)	5.9 (0.3)	3.1 (0.1)	5.1 (0.3)	0.8 (0.1)	1 (0.1)	1 (0.1)	1 (0.1)
39	428.2 (2)	426.4 (4.8)	193.3 (1.3)	197.9 (3.4)	77.9 (0.4)	80.8 (1)	89.8 (0.1)	86.6 (0.3)	79.0 (0.2)	76.0 (0.5)	80.4 (0.1)	75.2 (0.5)	70.1 (0.3)	65.8 (0.6)	15.7 (0.2)	22.8 (0.6)	4.2 (0.1)	5.9 (0.3)	3.2 (0.1)	5.1 (0.3)	0.8 (0.1)	1 (0.1)	1 (0.1)	1.1 (0.1)
40	427.0 (2.1)	424.7 (4.9)	192.8 (1.3)	196.6 (3.4)	77.4 (0.4)	79.9 (1)	89.5 (0.1)	86.4 (0.3)	79.5 (0.2)	76.6 (0.5)	80.1 (0.1)	74.8 (0.5)	70.4 (0.3)	66.2 (0.6)	16.2 (0.3)	23.4 (0.6)	4.1 (0.1)	6.1 (0.3)	3.4 (0.1)	5.3 (0.3)	0.8 (0.1)	1.1 (0.1)	0.9 (0.1)	1 (0.1)
41	429.1 (2.2)	427.6 (4.9)	192.8 (1.4)	194.7 (3.4)	78.0 (0.5)	79.9 (1)	89.6 (0.1)	86.4 (0.3)	78.3 (0.3)	75.9 (0.5)	80.1 (0.1)	74.8 (0.5)	69.3 (0.3)	65.6 (0.6)	16 (0.3)	23.2 (0.6)	4.2 (0.1)	6.1 (0.3)	3.3 (0.1)	5.2 (0.3)	0.9 (0.1)	1.1 (0.1)	1 (0.1)	1 (0.1)
42	429.6 (2.3)	428.8 (4.9)	191.7 (1.5)	191.9 (3.4)	77.4 (0.5)	79 (1.1)	89.7 (0.1)	86.4 (0.3)	78.6 (0.3)	76.0 (0.5)	80.1 (0.1)	74.7 (0.5)	69.6 (0.3)	65.5 (0.6)	16.2 (0.3)	23.8 (0.6)	4 (0.1)	6 (0.3)	3.2 (0.1)	5.2 (0.3)	0.8 (0.1)	1.1 (0.1)	0.9 (0.1)	1 (0.1)
43	428.6 (2.5)	428.2 (4.9)	192.5 (1.6)	190.9 (3.4)	77.4 (0.5)	78.4 (1.1)	89.4 (0.1)	86.1 (0.3)	78.2 (0.3)	75.5 (0.5)	79.6 (0.1)	74.1 (0.5)	69.5 (0.3)	65.3 (0.6)	16.6 (0.3)	24.3 (0.6)	4.1 (0.1)	6.1 (0.3)	3.3 (0.1)	5.3 (0.3)	0.9 (0.1)	1.1 (0.1)	1 (0.1)	1 (0.1)
44	426.4 (2.6)	427.4 (4.9)	192.2 (1.6)	189.2 (3.5)	77.2 (0.6)	78.1 (1.1)	89.5 (0.1)	86.2 (0.3)	77.7 (0.4)	75.5 (0.6)	80.0 (0.2)	74.4 (0.5)	68.7 (0.4)	65.1 (0.6)	16.5 (0.3)	24.2 (0.6)	4 (0.1)	6.2 (0.3)	3.3 (0.1)	5.2 (0.3)	0.8 (0.1)	1.1 (0.1)	0.8 (0.1)	1 (0.1)
45	434.0 (2.8)	432.8 (5)	192.3 (1.7)	189.6 (3.5)	78.0 (0.6)	78.8 (1.1)	89.6 (0.1)	86.2 (0.3)	78.4 (0.4)	75.9 (0.6)	80.2 (0.2)	74.5 (0.5)	69.4 (0.4)	65.5 (0.6)	16.4 (0.3)	24 (0.6)	3.9 (0.1)	6 (0.3)	3.3 (0.1)	5.2 (0.3)	0.8 (0.1)	1.1 (0.1)	0.9 (0.1)	1.1 (0.1)
46	428.0 (2.9)	430.7 (5)	196.7 (1.9)	191.6 (3.5)	78.7 (0.6)	79.3 (1.1)	89.7 (0.1)	86.2 (0.3)	79.3 (0.4)	76.8 (0.6)	80.5 (0.2)	74.7 (0.5)	70.6 (0.4)	66.7 (0.6)	16 (0.4)	24 (0.6)	4.2 (0.1)	6.2 (0.3)	3.5 (0.1)	5.4 (0.3)	0.8 (0.1)	1.1 (0.1)	0.8 (0.1)	1 (0.1)
47	425.8 (3)	429.8 (5)	196.4 (2)	190.7 (3.5)	78.3 (0.7)	78.6 (1.1)	89.7 (0.1)	86.3 (0.3)	78.7 (0.4)	76.3 (0.6)	79.9 (0.2)	74.2 (0.5)	69.2 (0.4)	65.3 (0.6)	17.6 (0.4)	25.1 (0.6)	4.4 (0.1)	6.3 (0.3)	3.5 (0.1)	5.5 (0.3)	0.8 (0.1)	1.1 (0.1)	0.8 (0.1)	1 (0.1)
48	424.5 (3.2)	428.7 (5.1)	198.4 (2.2)	190.5 (3.6)	78.8 (0.7)	78.4 (1.1)	89.7 (0.1)	86.3 (0.4)	79.5 (0.4)	77.3 (0.6)	79.8 (0.2)	74.2 (0.5)	70.1 (0.5)	66.5 (0.7)	16.8 (0.4)	24.7 (0.6)	4.2 (0.1)	6.2 (0.3)	3.6 (0.1)	5.4 (0.3)	0.8 (0.1)	1.1 (0.1)	0.9 (0.1)	1.1 (0.1)
49	417.5 (3.5)	426.3 (5.1)	196.5 (2.2)	188.8 (3.6)	77.8 (0.8)	78.2 (1.1)	89.9 (0.1)	86.5 (0.4)	78.6 (0.5)	76.9 (0.6)	80.4 (0.2)	74.8 (0.5)	69.2 (0.5)	66 (0.7)	16.6 (0.4)	24.7 (0.6)	3.9 (0.1)	6 (0.3)	3.5 (0.1)	5.3 (0.3)	0.8 (0.1)	1.1 (0.1)	0.9 (0.1)	1.1 (0.1)
50	418.2 (3.8)	428.4 (5.2)	197.0 (2.5)	186.6 (3.6)	77.0 (0.8)	77 (1.1)	89.5 (0.1)	86.2 (0.4)	78.3 (0.5)	76.6 (0.6)	79.4 (0.2)	74 (0.5)	68.9 (0.5)	65.8 (0.7)	16.6 (0.5)	24.8 (0.6)	3.8 (0.1)	6 (0.3)	3.4 (0.1)	5.2 (0.3)	0.8 (0.1)	1.1 (0.1)	0.8 (0.1)	0.9 (0.1)
51	426.4 (4)	434 (5.3)	198.0 (2.7)	187 (3.7)	78.9 (0.9)	77.8 (1.2)	89.5 (0.1)	86.2 (0.4)	78.4 (0.5)	76.7 (0.6)	79.7 (0.2)	74.3 (0.5)	69.4 (0.5)	66.1 (0.7)	15.3 (0.4)	23.6 (0.7)	3.9 (0.1)	6.1 (0.3)	3.2 (0.1)	5 (0.3)	0.8 (0.1)	1.1 (0.1)	0.8 (0.1)	1.1 (0.1)
52	427.1 (4.2)	434.9 (5.3)	193.0 (2.6)	181.7 (3.7)	77.7 (0.9)	76.6 (1.2)	89.6 (0.1)	86.3 (0.4)	78.4 (0.5)	77.4 (0.6)	79.4 (0.3)	74.2 (0.5)	68.8 (0.6)	66.2 (0.7)	15.8 (0.5)	24.1 (0.7)	3.9 (0.1)	6.2 (0.3)	3.4 (0.2)	5.3 (0.3)	0.8 (0.1)	1.1 (0.1)	0.9 (0.1)	1.1 (0.1)
53	437.3 (4.6)	437.5 (5.4)	193.7 (2.9)	182.9 (3.8)	79.6 (1)	77 (1.2)	89.6 (0.2)	86 (0.4)	79.4 (0.5)	77.6 (0.6)	79.5 (0.3)	73.8 (0.5)	70.2 (0.6)	66.7 (0.7)	16.9 (0.5)	25 (0.7)	4.2 (0.2)	6.6 (0.3)	3.2 (0.2)	5.1 (0.3)	0.9 (0.1)	1.2 (0.1)	0.8 (0.1)	1 (0.1)
54	440.1 (5.1)	436.8 (5.5)	187.4 (2.8)	177 (3.8)	77.6 (1)	74.8 (1.2)	89.7 (0.2)	86 (0.4)	78.5 (0.6)	76.5 (0.7)	79.4 (0.3)	73.6 (0.5)	69.2 (0.7)	65.6 (0.7)	16.6 (0.5)	24.8 (0.7)	4.3 (0.2)	6.6 (0.3)	3.8 (0.2)	5.5 (0.3)	0.8 (0.1)	1.1 (0.1)	0.9 (0.1)	1.1 (0.1)
55	437.9 (5.9)	435.3 (5.7)	190.4 (3.3)	178.4 (3.9)	77.6 (1.2)	74.5 (1.3)	89.6 (0.2)	85.8 (0.4)	78.4 (0.7)	76.4 (0.7)	79.4 (0.3)	73.6 (0.5)	69.4 (0.7)	65.5 (0.8)	17.4 (0.6)	25.1 (0.7)	4.7 (0.2)	7.1 (0.3)	3.8 (0.2)	5.4 (0.3)	0.8 (0.1)	1.1 (0.1)	0.9 (0.1)	1.1 (0.1)
56	427.4 (5.9)	430.4 (5.9)	189.3 (3.5)	175.3 (4)	77.1 (1.3)	73.7 (1.3)	89.5 (0.2)	85.7 (0.4)	79.2 (0.7)	76.2 (0.7)	78.9 (0.4)	73.1 (0.6)	69.6 (0.8)	64.7 (0.8)	16.8 (0.7)	25 (0.8)	4.3 (0.2)	6.7 (0.3)	3.8 (0.3)	5.3 (0.3)	1 (0.1)	1.2 (0.1)	0.7 (0.1)	1 (0.1)
57	428.4 (6)	434.7 (5.9)	196.2 (3.9)	181.5 (4.1)	78.1 (1.3)	75.8 (1.3)	90 (0.2)	86 (0.4)	80.4 (0.7)	77.2 (0.8)	79.6 (0.4)	73.6 (0.6)	71.4 (0.7)	65.9 (0.8)	16.8 (0.6)	24.9 (0.8)	4.4 (0.2)	6.9 (0.3)	3.6 (0.2)	5.3 (0.3)	0.9 (0.1)	1.1 (0.1)	1.2 (0.2)	1.4 (0.1)
58	423.9 (6.7)	434.2 (6.2)	190.7 (3.8)	172.1 (4.2)	75.7 (1.2)	72.3 (1.4)	89.8 (0.2)	85.7 (0.4)	79.6 (0.9)	77.2 (0.8)	80 (0.4)	73.9 (0.6)	71.2 (0.9)	66.5 (0.8)	16.4 (0.8)	24.5 (0.9)	3.6 (0.2)	6.4 (0.3)	2.7 (0.2)	5 (0.3)	0.8 (0.1)	1.1 (0.1)	0.7 (0.1)	1 (0.1)
59	420.6 (7.1)	435.6 (6.3)	189.5 (4.2)	173.9 (4.3)	74.9 (1.4)	73.1 (1.4)	90.2 (0.2)	86 (0.4)	80.8 (0.7)	77.9 (0.8)	80 (0.4)	73.7 (0.6)	71.7 (0.8)	66.5 (0.9)	17 (0.9)	24.4 (0.9)	4.2 (0.3)	7 (0.3)	3.6 (0.2)	5.8 (0.3)	0.9 (0.1)	1.2 (0.1)	0.6 (0.1)	0.9 (0.2)
60	445.3 (3.3)	428 (5.2)	181.9 (1.8)	178.7 (3.6)	77.1 (0.7)	74.1 (1.1)	90.4 (0.1)	85.8 (0.4)	82.5 (0.3)	78.7 (0.6)	80.3 (0.2)	73.2 (0.5)	72.7 (0.4)	66.2 (0.7)	18.5 (0.4)	25.6 (0.7)	4.4 (0.1)	6.9 (0.3)	3.6 (0.1)	5.7 (0.3)	0.8 (0.1)	1.2 (0.1)	1 (0.1)	1.1 (0.1)
SE = Standard errors;
